# Supplementary material for: Inhibition of Carbonic Anhydrase 2 Overcomes Temozolomide Resistance in Glioblastoma Cells
Source: Int J Mol Sci. 2021 Dec 23;23(1):157. doi: 10.3390/ijms23010157 (PMC8745118; doi:10.3390/ijms23010157)
Supplement: Supplementary file 1 [file ijms-23-00157-s001.zip]

Archive with 1 entries (1 files):
- ijms-1484897-supplementary.pdf
